# Supplementary material for: Differentiating Ductal Adenocarcinoma of the Pancreas from Benign Conditions Using Routine Health Records: A Prospective Case-Control Study
Source: Cancers (Basel). 2022 Dec 31;15(1):280. doi: 10.3390/cancers15010280 (PMC9818842; doi:10.3390/cancers15010280)
Supplement: Supplementary file 1 [file cancers-15-00280-s001.zip]

Archive with 1 entries (1 files):
- cancers-2078416-supplementary.pdf
